# Supplementary material for: Genomic analysis of PLNTY-like tumor progression into epithelioid glioblastoma: a case report
Source: Acta Neuropathol Commun. 2026 Jan 8;14:35. doi: 10.1186/s40478-025-02209-3 (PMC12874860; doi:10.1186/s40478-025-02209-3)
Supplement: Supplementary file 2 — Additional file 2: Table S1. Antibodies, incubation times and other reagents used to conduct the immunohistochemical stains for tumor samples. [file 40478_2025_2209_MOESM2_ESM.xlsx]

## Sheet: Taul1
Supplementary Table 1: Antibodies, other staining reagents and incubation times for immunohistochemical stainings
	ANTIGEN RETRIEVAL		PRIMARY ANTIBODY SPECIFICATION						DETECTION
Target protein	Time (min)	Temperature (°C)	Animal	Cat number	Clone	Manufacturer	Incubation time (min)	Dilution	Reagent	Time (min)
BRAF v600e	64	100	mouse IgG2a	07862270001	VE1	Roche	16	RTU	Ventana OptiView	8+8, amplification 12+12
IDH r132h	32	100	mouse IgG2a	DIA-H09	H09	Dianova, Biozol	40	01:50:00	Ventana OptiView	12+12
GFAP	32	100	rabbit	258R-2	SP78	Sigma-Aldrich	32	RTU	Ventana OptiView	8+8
CD34	32	100	mouse IgG1	05278210001	QBEnd/10	Roche	16	RTU	Ventana OptiView	8+8
Ki67	36	100	rabbit	05278384001	30/9	Roche	20	RTU	Ventana UltraView	8
