# Supplementary material for: Genomic analysis of PLNTY-like tumor progression into epithelioid glioblastoma: a case report
Source: Acta Neuropathol Commun. 2026 Jan 8;14:35. doi: 10.1186/s40478-025-02209-3 (PMC12874860; doi:10.1186/s40478-025-02209-3)
Supplement: Supplementary file 3 — Additional file 3: Table S2. Karyotyping results for the E-GB patient cell line. [file 40478_2025_2209_MOESM3_ESM.xlsx]

## Sheet: Sheet2
Chromosome	Chr1	Chr2	Chr3	Chr4	Chr5	Chr6	Chr7	Chr8	Chr9	Chr10	Chr11	Chr12	Chr13	Chr14	Chr15	Chr16	Chr17	Chr18	Chr19	Chr20	Chr21	Chr22	ChrX	ChrY	Marker chromosomes
Mitosis 1	3	4	4	4	5*	4	6**	4	4	4	2	4	6	5	5	4	7	4	3	6	9	3	4		1 unidentified marker chromosome
Mitosis 2	3	4	4	4	5*	4	5**	4	4	4	3	4	4	3	4	4	8	4	3	5	9	3	4		3 unidentified marker chromosomes
Mitosis 3	3	4	4	4	5*	4	6**	4	4	4	2	4	6	4	4	4	7	4	3	5	10	4	4		2 unidentified marker chromosomes
Mitosis 4	3	3	3	4	4*	4	5**	3	4	3	2	4	6	4	4	6	9	4	2	4	8	4	3		1 unidentified marker chromosome
Mitosis 5	3	4	4	4	5*	4	5**	4	6	4	2	4	6	4	4	5	7	4	4	5	8	3	4		2 unidentified marker chromosomes
Summary	3	3-4	3-4	4	4-5*	4	5-6**	3-4	4-6	3-4	2-3	4	4-6	3-5	4-5	4-6	7-9	4	2-4	4-6	8-10	3-4	3-4		1-3 unidentified marker chromosomes
* two chromosomes are missing most of the 5p-arm
** two chromosomes are carrying extra material in 7qarm (duplication)
